# Supplementary material for: Discovery of Synergistic Broadly Neutralizing Antibodies Targeting Non-Dominant Epitopes on SARS-CoV-2 RBD and NTD
Source: Vaccines (Basel). 2025 May 30;13(6):592. doi: 10.3390/vaccines13060592 (PMC12197520; doi:10.3390/vaccines13060592)
Supplement: Supplementary file 1 [file vaccines-13-00592-s001.zip]

Archive with 1 entries (1 files):
- vaccines-3640171-supplementary.pdf
